# Supplementary material for: Hierarchical statistical techniques are necessary to draw reliable conclusions from analysis of isolated cardiomyocyte studies
Source: Cardiovasc Res. 2017 Aug 30;113(14):1743–52. doi: 10.1093/cvr/cvx151 (PMC5852514; doi:10.1093/cvr/cvx151)
Supplement: Supplementary Data [file cvx151_suppl_data.zip]

Archive with 9 entries (9 files):
- Hierarchical Spark analysis with Cell and Rat-Level Clustering.xlsx
- Hierarchical Transient analysis with Rat-Level Clustering.xlsx
- ratandcell.nb.html
- ratandcell.pdf
- ratandcell.rmd
- ratonly.nb.html
- ratonly.pdf
- ratonly.rmd
- Stats Manuscript Supplement.docx
