# Supplementary material for: Hierarchical statistical techniques are necessary to draw reliable conclusions from analysis of isolated cardiomyocyte studies
Source: Cardiovasc Res. 2017 Aug 30;113(14):1743–52. doi: 10.1093/cvr/cvx151 (PMC5852514; doi:10.1093/cvr/cvx151)
Supplement: Supplementary Data [file cvx151_suppl_data.zip › Hierarchical Spark analysis with Cell and Rat-Level Clustering.xlsx]

## Sheet: Sheet1
HF_or_Control (0=control, 1=HF)	Cell	Rat	LogAmp	LogFWHM	LogFDHM
0	1	1	-0.03105	0.92737	2.0911
0	1	1	-0.03905	0.734	1.52284
0	1	1	-0.02733	0.59218	1.60206
0	1	1	-0.18376	0.67852	1.12483
0	1	1	-0.11976	0.18184	1.06707
0	1	1	-0.10018	0.7839	1.61982
0	1	1	-0.07988	0.29003	1.50065
0	1	1	-0.21042	0.48287	1.45225
0	1	1	-0.24565	0.24055	1.06707
0	1	1	-0.09474	0.29003	1
0	1	1	-0.08778	0.6149	1.47712
0	1	1	-0.22475	0.24055	1
0	1	1	-0.24642	0.3784	1.36791
0	2	1	-0.24718	0.18184	0.92065
0	2	1	-0.2321	0.11394	1.12483
0	2	1	-0.30803	0.18184	1
0	2	1	-0.22695	0.51188	1.39794
0	2	1	-0.18509	0.41497	1.22194
0	2	1	-0.3019	0.29003	1.22194
0	2	1	-0.33819	0.3784	1
0	2	1	-0.18509	0.29003	1.12483
0	2	1	-0.22695	0.33646	1.30103
0	2	1	-0.31336	0.48287	1.26316
0	2	1	0.0461	0.51188	1.36791
0	2	1	-0.19518	0.24055	1.17609
0	2	1	-0.07212	0.45025	1.45225
0	2	1	-0.21467	0.33646	1.22194
0	2	1	-0.29414	0.24055	1
0	3	1	-0.04964	0.51188	1.56431
0	3	1	-0.28567	0.24055	1.30103
0	3	1	-0.17587	0.45025	1.63679
0	3	1	-0.24642	0.45025	1.36791
0	3	1	-0.24565	0.54033	1.61982
0	3	1	-0.03386	0.24055	1.06707
0	4	1	-0.21824	0.3784	1.47712
0	4	1	-0.30892	0.33646	1.39794
0	4	1	-0.32331	0.24055	1.45225
0	4	1	-0.26761	0.24055	1.17609
0	4	1	-0.33068	0.24055	1.39794
0	4	1	-0.27084	0.3784	1.06707
0	5	1	-0.383	0.59218	1.50065
0	5	1	-0.35556	0.48287	1.17609
0	5	1	-0.36957	0.48287	1.22194
0	5	1	-0.14388	0.29003	1.42602
0	5	1	-0.37779	0.3784	1.52284
0	5	1	-0.20482	0.51188	1.22194
0	5	1	-0.37572	0.54033	1.17609
0	5	1	-0.2161	0.41497	1.39794
0	5	1	-0.36653	0.33646	1.30103
0	5	1	-0.32331	0.3784	1.30103
0	5	1	-0.17457	0.45025	1.33586
0	5	1	-0.27409	0.24055	1.30103
0	5	1	-0.2321	0.45025	1
0	5	1	-0.18776	0.3784	1.06707
0	5	1	-0.21968	0.24055	1.36791
0	5	1	-0.17457	0.3784	1.42602
0	5	1	-0.24949	0.6149	1.36791
0	5	1	-0.37469	0.59218	1.33586
0	5	1	-0.27654	0.51188	1.06707
0	5	1	-0.11976	0.3784	1.17609
0	5	1	-0.16241	0.45025	1.26316
0	5	1	-0.24565	0.41497	1.30103
0	5	1	-0.27737	0.59218	1.12483
0	5	1	-0.33536	0.41497	1.26316
0	5	1	-0.24795	0.33646	1.12483
0	5	1	-0.31785	0.51188	1.22194
0	5	1	-0.37059	0.24055	1.17609
0	5	1	-0.27572	0.48287	1.39794
0	5	1	-0.30016	0.33646	1.12483
0	5	1	-0.28233	0.3784	1.06707
0	6	2	-0.36957	0.29003	1
0	6	2	-0.31247	0.33646	1.36791
0	7	2	-0.20273	0.6981	1.45225
0	7	2	-0.18111	0.48287	1.54407
0	7	2	-0.10237	0.65896	1.56431
0	7	2	-0.04964	0.54033	1.22194
0	7	2	-0.14691	0.33646	1.22194
0	7	2	-0.20412	0.51188	1.60206
0	7	2	-0.13312	0.33646	1.17609
0	7	2	-0.12552	0.24055	1.06707
0	7	2	-0.10624	0.3784	1.17609
0	7	2	-0.25806	0.03342	1.06707
0	7	2	-0.17393	0.11394	1.12483
0	7	2	0.03782	0.33646	1.36791
0	7	2	-0.12901	0.18184	1.22194
0	7	2	-0.23433	0.18184	1.30103
0	7	2	-0.22621	0.48287	1.66904
0	7	2	-0.26043	0.24055	1.12483
0	8	3	0.00389	0.54033	1.36791
0	8	3	-0.14997	0.45025	1.56431
0	8	3	-0.18509	0.33646	1.22194
0	8	3	-0.19314	0.41497	1.39794
0	8	3	-0.18046	0.6149	1.50065
0	8	3	-0.13847	0.33646	1.26316
0	8	3	-0.12205	0.33646	1.33586
0	8	3	-0.09528	0.45025	1.39794
0	8	3	-0.05061	0.45025	1.45225
0	8	3	-0.14146	0.41497	1.26316
0	8	3	-0.19997	0.63749	1.54407
0	8	3	-0.14146	0.45025	1.26316
0	9	4	-0.34008	0.3784	1.12483
0	9	4	-0.30364	0.3784	1.42602
0	9	4	-0.21183	0.33846	1.22194
0	9	4	-0.34199	0.3784	1.65321
0	9	4	-0.33068	0.24055	1.26316
0	9	4	-0.31876	0.24055	1.30103
0	9	4	-0.31247	0.3784	1.45225
0	9	4	-0.33068	0.71767	1.63679
0	9	4	-0.13966	0.81491	1.54407
0	9	4	-0.2644	0.33846	1.69897
0	9	4	-0.23062	0.7839	2.57597
0	10	4	0.01242	0.3784	1.39794
0	10	4	-0.20482	0.6981	1.45225
0	10	4	-0.18243	0.48287	1.54407
0	10	4	-0.10458	0.65896	1.56431
0	10	4	-0.05208	0.54033	1.22194
0	10	4	-0.14752	0.33646	1.22194
0	10	4	-0.20761	0.51188	1.60206
0	10	4	-0.1343	0.33646	1.17609
0	10	4	-0.12784	0.24055	1.06707
0	10	4	-0.10735	0.3784	1.17609
0	10	4	-0.25885	0.03342	1.06707
0	10	4	-0.17393	0.11394	1.12483
0	10	4	0.03782	0.33646	1.36791
0	10	4	-0.1296	0.18184	1.22194
0	10	4	-0.23508	0.18184	1.30103
0	10	4	-0.22695	0.48287	1.66904
0	10	4	-0.26043	0.24055	1.12483
0	11	5	0.32305	0.64738	1.63012
0	11	5	0.10175	0.26245	1.30103
0	11	5	0.26126	0.37107	1.27114
0	11	5	-0.08831	0.37107	1.27114
0	12	6	-0.48678	0.37107	1.02816
0	12	6	-0.13136	0.49554	1.16643
0	12	6	-0.51713	0.45788	1.12483
0	12	6	-0.3536	0.26245	1.02816
0	12	6	-0.56384	0.5302	1.12483
0	12	6	-0.32422	0.01703	1.27114
0	12	6	-0.56543	0.41664	1.07918
0	12	6	-0.4698	0.37107	0.96988
0	13	7	-0.26122	0.45788	1.38021
0	13	7	-0.1107	0.26245	1.30103
0	13	7	-0.383	0.49554	1.25527
0	13	7	-0.34199	0.32015	1.20412
0	13	7	-0.29843	0.32015	1.34242
0	13	7	-0.38828	0.37107	1.34242
0	13	7	-0.32057	0.32015	1.14613
0	13	7	-0.35164	0.26245	1.34242
0	14	7	-0.22841	0.45788	1.14613
0	14	7	-0.34679	0.37107	1.30103
0	14	7	-0.19586	0.49554	1.38021
0	14	7	-0.35067	0.45788	1.30103
0	14	7	-0.24033	0.26245	1.34242
0	14	7	-0.08831	0.32015	1.38021
0	14	7	-0.17718	0.26245	1.38021
0	14	7	-0.19586	0.41664	1.30103
0	14	7	0.09587	0.45788	1.44716
0	14	7	-0.05502	0.32015	1.47712
0	14	7	-0.14146	0.45788	1.30103
0	14	7	0.28803	0.62118	1.62325
0	14	7	-0.0013	0.37107	1.20412
0	14	7	-0.1945	0.49554	1.5563
0	14	7	-0.28651	0.49554	1.5563
0	14	7	-0.2993	0.59329	1.62325
0	14	7	-0.22915	0.41664	1.76343
0	14	7	-0.23062	0.41664	1.50515
0	14	7	-0.16178	0.49554	1.64345
0	14	7	-0.2233	0.26245	1.74819
0	14	7	-0.30627	0.26245	1.20412
0	14	7	-0.08672	0.37107	1.20412
0	14	7	-0.23062	0.1959	1.47712
0	14	7	-0.08197	0.49554	1.47712
0	14	7	-0.17914	0.26245	1.34242
0	14	7	-0.3851	0.41664	1.14613
0	14	7	0.1726	0.5302	1.38021
0	14	7	-0.20412	0.41664	1.14613
0	14	7	-0.06702	0.45788	1.64345
0	14	7	-0.25181	0.41664	1.30103
0	14	7	-0.13787	0.45788	1.14613
0	14	7	-0.383	0.56229	1.14613
0	14	7	-0.2321	0.32015	1.07918
0	14	7	-0.1343	0.37107	1.07918
0	14	7	-0.21183	0.32015	1.14613
0	14	7	-0.21183	0.37107	1.44716
0	14	7	-0.15802	0.41664	1.20412
0	14	7	-0.31605	0.26245	1.20412
0	14	7	-0.24949	0.5302	1.53148
0	14	7	-0.2636	0.49554	1.91381
0	14	7	-0.30539	0.59329	1.30103
0	14	7	-0.09637	0.41664	1.41497
0	14	7	-0.23433	0.37107	1.20412
0	14	7	-0.24109	0.26245	1.20412
0	14	7	-0.22621	0.37107	1.68124
0	14	7	0.05538	0.37107	1.38021
0	14	7	-0.33348	0.26245	1
0	14	7	-0.05159	0.41664	1.89209
0	14	7	-0.34775	0.45788	1.25527
0	14	7	-0.28988	0.5302	1.69897
0	14	7	-0.13077	0.45788	1.5563
0	14	7	-0.17393	0.56229	1.62325
0	14	7	-0.05502	0.32015	1.38021
0	14	7	-0.27901	0.32015	1.41497
0	14	7	-0.10127	0.64738	1.68124
0	14	7	-0.13018	0.32015	1.25527
0	14	7	-0.29414	0.41664	1.5563
0	14	7	-0.35853	0.32015	1.38021
0	14	7	-0.07263	0.45788	1.60206
0	14	7	-0.34872	0.32015	1.38021
0	14	7	-0.17522	0.59329	1.57978
0	14	7	-0.25414	0.45788	1.64345
0	14	7	-0.11295	0.49554	1.62325
0	14	7	-0.23582	0.26245	1.14613
0	14	7	-0.05453	0.32015	1.53148
0	14	7	0.08171	0.41664	1.25527
0	14	7	-0.07779	0.26245	1.07918
0	14	7	-0.30627	0.1959	1.20412
0	14	7	-0.29585	0.49554	1.25527
0	14	7	-0.29499	0.49554	1.41497
0	14	7	-0.1986	0.32015	1.30103
0	14	7	-0.28483	0.45788	1.47712
0	14	7	-0.06449	0.41664	1.74819
0	14	7	-0.35262	0.56229	1.25527
0	14	7	-0.33724	0.32015	1.716
0	14	7	-0.25571	0.45788	1.41497
0	14	7	-0.33819	0.37107	1.34242
0	14	7	-0.1107	0.59329	1.73239
0	14	7	-0.27409	0.41664	1.30103
0	14	7	0.06521	0.37107	1.64345
0	14	7	-0.19723	0.32015	1.38021
0	14	7	-0.31069	0.45788	1.30103
0	14	7	-0.24642	0.41664	1.41497
0	14	7	-0.3019	0.37107	1.38021
0	14	7	-0.09909	0.49554	1.44716
0	14	7	-0.19382	0.37107	1.38021
0	14	7	-0.16115	0.26245	1.14613
0	14	7	-0.22768	0.32015	1.41497
0	14	7	-0.12205	0.45788	1.62325
0	14	7	-0.07469	0.32015	1.44716
0	14	7	-0.28651	0.73878	1.69897
0	14	7	-0.10624	0.45788	1.73239
0	15	7	-0.383	0.83187	0.90309
0	15	7	-0.28233	0.49554	1.07918
0	15	7	-0.25026	0.49554	1.20412
0	15	7	-0.1945	0.32015	1.20412
0	15	7	-0.3536	0.62118	1.30103
0	15	7	-0.42022	0.41664	1.57978
0	15	7	-0.41341	0.26245	1.25527
0	15	7	-0.19928	0.45788	1.38021
0	15	7	0.09864	0.5302	1.44716
0	15	7	-0.19928	0.49554	1.30103
0	15	7	-0.00568	0.5302	1.34242
0	15	7	-0.25964	0.37107	1.34242
0	15	7	-0.36856	0.5302	1.30103
0	15	7	-0.22257	0.5302	1.47712
0	15	7	-0.17718	0.56229	1.25527
0	15	7	-0.26043	0.26245	1.30103
0	15	7	-0.29414	0.41664	1.14613
0	15	7	-0.31515	0.49554	1.62325
0	15	7	-0.05208	0.49554	1.50515
0	15	7	-0.28735	0.37107	1.07918
0	15	7	-0.26281	0.41664	1.80618
0	15	7	-0.284	0.41664	1.30103
0	15	7	-0.24949	0.62118	1.91381
0	15	7	-0.30103	0.49554	1.25527
0	15	7	-0.32975	0.49554	1.57978
0	15	7	-0.24489	0.56229	1.30103
0	15	7	-0.28567	0.37107	1.5563
0	15	7	-0.16304	0.5302	1.8451
0	15	7	-0.04769	0.45788	1.38021
0	15	7	-0.27572	0.56229	1.30103
0	15	7	-0.18776	0.56229	1.5563
0	15	7	-0.3279	0.79657	1.716
0	15	7	-0.0278	0.935	1.94448
0	15	7	-0.2161	0.1959	2.01703
0	15	7	-0.15989	0.49554	1.44716
0	15	7	0.00346	0.45788	1.9345
0	15	7	-0.11691	0.49554	1.83251
0	15	7	-0.35853	0.77815	1.68124
0	15	7	-0.24872	0.32015	1.34242
0	15	7	-0.06601	0.45788	1.14613
0	16	7	-0.37469	0.32015	1.07918
0	16	7	-0.20621	0.62118	1.25527
0	16	7	-0.12494	0.37107	1.44716
0	16	7	-0.33348	0.62118	1.44716
0	16	7	-0.27327	0.49554	1.66276
0	16	7	-0.17849	0.5302	1.25527
0	16	7	-0.34104	0.37107	1.38021
0	16	7	-0.41117	0.37107	1.34242
0	16	7	-0.3019	0.41664	1.34242
0	16	7	-0.21042	0.37107	1.44716
0	16	7	-0.05257	0.49554	1.30103
0	16	7	-0.29671	0.1959	1.38021
0	16	7	-0.28567	0.26245	1.20412
0	16	7	-0.37059	0.26245	1.50515
0	16	7	-0.18243	0.5302	1.47712
0	16	7	-0.13727	0.41664	1.30103
0	16	7	-0.16877	0.32015	1.14613
0	16	7	-0.22695	0.32015	1.25527
0	16	7	-0.25571	0.64738	1.38021
0	16	7	-0.14813	0.5302	1.57978
0	16	7	-0.36653	0.1959	1.50515
0	16	7	-0.34199	0.59329	1.41497
0	16	7	-0.14146	0.41664	1.34242
0	16	7	-0.27654	0.41664	1.14613
0	16	7	-0.20761	0.26245	1.25527
0	16	7	-0.33348	0.5302	1.50515
0	16	7	-0.37059	0.62118	1.64345
0	16	7	-0.15304	0.41664	1.41497
0	16	7	-0.2993	0.56229	1.44716
0	16	7	-0.2815	0.45788	1.20412
0	16	7	-0.11295	0.5302	1.60206
0	16	7	-0.32057	0.62118	1.62325
0	16	7	-0.37366	0.62118	1.8451
0	16	7	-0.12494	0.49554	1.5563
0	16	7	-0.31785	0.6721	1.83251
0	16	7	-0.36351	0.45788	1.20412
0	16	7	-0.25727	0.49554	1.30103
0	16	7	-0.20482	0.32015	1.5563
0	16	7	-0.24872	0.37107	1.14613
0	16	7	-0.28819	0.41664	1.25527
0	16	7	-0.11634	0.56229	1.38021
0	16	7	-0.1463	0.5302	1.38021
0	16	7	-0.3439	0.59329	1.66276
0	16	7	-0.27084	0.49554	1.25527
0	16	7	-0.20691	0.45788	1.8451
0	16	7	0.03383	0.49554	1.90309
0	16	7	-0.29843	0.37107	2.07188
0	16	7	-0.25727	0.6721	1.85733
0	16	7	-0.25727	0.59329	1.50515
0	17	7	-0.43063	0.5302	1.64345
0	17	7	-0.19791	0.1959	1
0	17	7	-0.30892	0.32015	1.14613
0	17	7	-0.31069	0.26245	1.25527
0	17	7	-0.37986	0.32015	1.60206
0	17	7	-0.34008	0.26245	1.44716
0	17	7	-0.33536	0.37107	1.25527
0	17	7	-0.31695	0.26245	1.25527
0	17	7	-0.41341	0.11727	1.41497
0	17	7	-0.29585	0.37107	1.14613
0	17	7	-0.41005	0.41664	1.25527
0	17	7	-0.23807	0.37107	1.14613
0	17	7	-0.3851	0.49554	1.64345
0	17	7	-0.35164	0.45788	1.07918
0	17	7	-0.28651	0.32015	1.20412
1	18	8	-0.27572	0.79865	2.23469
1	18	8	-0.37675	0.88024	1.77815
1	18	8	-0.16749	0.71684	1.60206
1	18	8	-0.33724	0.3784	1.42602
1	18	8	-0.13077	0.45025	1.36791
1	18	8	-0.13077	0.24055	1.33586
1	18	8	-0.09151	0.54033	1.36791
1	18	8	-0.11351	0.59218	1.33586
1	18	8	-0.0655	0.56703	1.12483
1	18	8	-0.33724	0.71684	1.36791
1	18	8	-0.34679	0.41497	1.39794
1	18	8	-0.29243	0.24055	1.06707
1	18	8	-0.36653	0.03342	1
1	18	8	-0.35655	0.24055	0.82413
1	18	8	-0.36653	0.51188	1.22194
1	18	8	-0.30103	0.18184	1
1	19	8	0.02531	0.6981	1.42602
1	19	8	0.04139	0.29003	1.12483
1	19	8	-0.09151	0.56703	1.33586
1	19	8	-0.02228	0.24055	1.06707
1	19	8	-0.04576	0.56703	1.30103
1	19	8	-0.08092	0.59218	1.69897
1	19	8	-0.10791	0.18184	1.26316
1	19	8	-0.14267	0.33646	1.47712
1	19	8	-0.12494	0.29003	1.42602
1	19	8	-0.13077	0.48287	1.47712
1	19	8	0.10037	0.24055	1.06707
1	19	8	-0.07572	0.03342	1.06707
1	19	8	-0.08619	0.6149	1.50065
1	19	8	-0.10237	0.54033	1.52284
1	19	8	0.0569	0.48287	1.47712
1	19	8	-0.14874	0.3784	1.30103
1	19	8	-0.08092	0.33646	1.33586
1	19	8	-0.10791	0.54033	1.12483
1	20	8	-0.3279	0.67852	1.99269
1	20	8	-0.29243	0.48287	1.30103
1	20	8	-0.35655	0.41497	1.58354
1	20	8	-0.35655	0.67852	1.22194
1	20	8	-0.31876	0.48287	1.42602
1	20	8	-0.14267	0.3784	1.30103
1	20	8	-0.10237	0.59218	1.52284
1	20	8	-0.42022	0.67852	1.22194
1	20	8	-0.33724	0.6149	1.36791
1	20	8	-0.27572	0.24055	1
1	20	8	-0.33724	0.6981	1.47712
1	20	8	-0.09691	0.48287	1.85534
1	20	8	-0.3098	0.45025	1.12483
1	20	8	-0.23657	0.56703	1.26316
1	20	8	-0.31876	0.3784	1.33586
1	20	8	-0.42022	0.6149	1.17609
1	20	8	-0.18046	0.3784	1.54407
1	20	8	-0.34679	0.41497	1
1	20	8	-0.31876	0.3784	1.26316
1	20	8	-0.38722	0.56703	1.30103
1	20	8	0.17609	0.03342	1.50065
1	20	8	0.15836	-0.06048	1.30103
1	20	8	-0.03152	0.56703	1.36791
1	20	8	-0.36653	0.11394	1.36791
1	20	8	-0.17393	0.41497	1.36791
1	21	8	-0.14267	0.29003	1.85534
1	21	8	-0.20066	0.3784	1.39794
1	21	8	-0.17393	0.63749	1.61982
1	21	8	-0.19382	0.11394	1.63679
1	21	8	0.02938	0.48287	1.65321
1	21	8	-0.3098	0.41497	1.30103
1	21	8	-0.22915	0.75128	1.81291
1	21	8	-0.09151	0.54033	1.80161
1	21	8	-0.31876	0.24055	1.30103
1	21	8	-0.31876	0.51188	1
1	22	9	-0.20066	0.18184	1
1	22	9	-0.1549	0.29226	1.12483
1	22	9	-0.21467	0.24055	1.22194
1	22	9	-0.03621	0.5682	1.50065
1	22	9	-0.08619	0.3784	1.52284
1	22	9	-0.22915	0.69984	1.26316
1	22	9	0.01703	0.41664	1.26316
1	22	9	-0.19382	0.03743	1
1	22	9	0.12385	0.69984	1.90309
1	22	9	-0.12494	0.41664	1.36791
1	22	9	0.07555	0.4843	1.56431
1	23	9	-0.09691	0.5682	1.12483
1	23	9	-0.21467	0.4843	1.22194
1	23	9	-0.16115	0.18184	1.06707
1	23	9	-0.16749	0.41664	1.17609
1	23	9	-0.22185	0.33846	1.50065
1	23	9	-0.09691	0.41664	1.26316
1	23	9	-0.21467	0.59329	1.60206
1	23	9	-0.10237	0.45179	1.26316
1	23	9	-0.20066	0.33846	1.36791
1	23	9	-0.12494	0.24055	1.12483
1	23	9	-0.17393	0.33846	1.06707
1	23	9	-0.1549	0.63849	1.26316
1	23	9	-0.19382	0.45179	1.26316
1	23	9	-0.17393	0.54158	1.17609
1	23	9	-0.22185	0.11727	1.17609
1	23	9	-0.12494	0.18184	1.17609
1	23	9	-0.13668	0.24055	1.17609
1	23	9	-0.11351	0.29226	1.17609
1	23	9	-0.09691	0.33846	1.06707
1	23	9	-0.20761	0.33846	1.12483
1	23	9	-0.09151	0.54158	1
1	23	9	-0.13077	0.24055	1.60206
1	23	9	-0.18046	0.33846	1
1	23	9	-0.02687	0.33846	1.39794
1	23	9	-0.24413	0.63849	1.72697
1	23	9	-0.10791	0.4843	1.52284
1	23	9	-0.17393	0.18184	1.63679
1	23	9	-0.22185	0.18184	1.26316
1	23	9	-0.16749	0.68034	1.12483
1	23	9	-0.25964	0.4843	1.45225
1	23	9	-0.18709	0.33846	1.42602
1	23	9	-0.14874	0.29226	1
1	23	9	-0.11919	0.18184	1
1	23	9	-0.05552	0.3784	1.06707
1	23	9	-0.08619	0.41664	1.33586
1	23	9	-0.19382	0.41664	1.52284
1	23	9	-0.18709	0.65992	1.58354
1	23	9	-0.16749	0.29226	1.56431
1	23	9	-0.16749	0.29226	1.12483
1	23	9	-0.09691	0.29226	1.26316
1	23	9	-0.16749	0.4843	1.26316
1	23	9	-0.13668	0.11727	1.39794
1	23	9	-0.18709	0.29226	1.75335
1	23	9	-0.20761	0.65992	1.33586
1	23	9	-0.02228	0.4843	1.47712
1	23	9	-0.16115	0.24055	1.39794
1	23	9	-0.14267	0.45179	1.69897
1	23	9	-0.13668	0.4843	1.12483
1	23	9	-0.02228	0.63849	1.65321
1	24	9	-0.18046	0.33646	1.52284
1	24	9	-0.13668	0.45025	1.22194
1	24	9	-0.19382	0.54033	1.45225
1	24	9	-0.07572	0.29003	1.22194
1	24	9	-0.18709	0.54033	1.52284
1	24	9	-0.1549	0.54033	1
1	24	9	-0.18046	0.33646	1.42602
1	24	9	-0.20761	0.59218	1
1	24	9	-0.20066	0.41497	1.17609
1	24	9	-0.03152	0.45025	1.12483
1	24	9	-0.16749	0.18184	1.06707
1	24	9	-0.21467	0.3784	1.50065
1	24	9	-0.17393	0.24055	1.22194
1	24	9	-0.14874	0.3784	1.58354
1	24	9	-0.19382	0.54033	1.36791
1	24	9	-0.09691	0.51188	1.33586
1	24	9	-0.20761	0.24055	1.12483
1	24	9	-0.17393	0.33646	1.45225
1	24	9	-0.14874	0.51188	1.26316
1	24	9	-0.18709	0.24055	1.12483
1	24	9	-0.18046	0.18184	1.33586
1	24	9	-0.11351	0.56703	1.56431
1	24	9	-0.20066	0.45025	1.17609
1	24	9	-0.20761	0.18184	1.30103
1	24	9	-0.09691	0.41497	1.26316
1	24	9	-0.00877	0.41497	1.33586
1	24	9	-0.05061	0.33646	1.36791
1	24	9	-0.18709	0.45025	1.17609
1	24	9	-0.1549	0.3784	1.54407
1	24	9	-0.18709	0.54033	1.39794
1	24	9	-0.07572	0.3784	1.26316
1	24	9	-0.19382	0.54033	1.30103
1	24	9	-0.10237	0.3784	1.26316
1	24	9	-0.11351	0.51188	1.17609
1	24	9	-0.0655	0.51188	1.12483
1	24	9	-0.11919	0.45025	1.33586
1	24	9	-0.14874	0.51188	1.33586
1	24	9	-0.04096	0.54033	1.22194
1	24	9	-0.06048	0.71684	1.54407
1	24	9	-0.17393	0.33646	1.60206
1	24	9	-0.10237	0.29003	1.47712
1	24	9	-0.16749	0.18184	1.50065
1	24	9	-0.12494	0.24055	1.39794
1	24	9	-0.20066	0.59218	1.66904
1	25	9	-0.07572	0.29003	1.22194
1	25	9	-0.0655	0.18184	1
1	25	9	-0.07572	0.24055	1.26316
1	25	9	-0.14874	0.29003	1.06707
1	25	9	0.03342	0.33646	1.63679
1	25	9	-0.09691	0.33646	1.26316
1	25	9	-0.20066	0.48287	0.92065
1	25	9	-0.19382	0.41497	1.17609
1	26	10	-0.18709	0.41497	1.42602
1	26	10	-0.20761	0.33646	1.30103
1	26	10	-0.04096	0.33646	1.17609
1	26	10	0.0086	0.56703	1.22194
1	26	10	-0.14267	0.33646	1.26316
1	26	10	-0.16749	0.24055	1.26316
1	26	10	-0.14874	0.24055	1.42602
1	26	10	-0.22185	0.18184	1.06707
1	26	10	-0.14874	0.24055	1
1	26	10	-0.06048	0.48287	1.42602
1	26	10	-0.22185	0.29003	1.30103
1	26	10	-0.19382	0.33646	1.22194
1	26	10	-0.16115	0.6149	1
1	26	10	-0.07058	0.45025	1.61982
1	26	10	-0.21467	0.24055	1.50065
1	26	10	-0.11351	0.33646	1.06707
1	26	10	-0.09151	0.24055	1.17609
1	26	10	-0.14267	0.63749	1.45225
1	26	10	-0.00436	0.18184	1
1	26	10	-0.20066	0.18184	1.22194
1	26	10	-0.02228	0.51188	1.26316
1	26	10	-0.11919	0.33646	1.36791
1	26	10	-0.16115	0.24055	1.12483
1	26	10	-0.21467	0.18184	1.36791
1	26	10	-0.13077	0.45025	1.36791
1	26	10	-0.13077	0.18184	1
1	26	10	-0.09691	0.51188	1.06707
1	26	10	-0.07058	0.45025	1.39794
1	26	10	-0.04096	0.29003	1.36791
1	26	10	-0.16749	0.11394	0.92065
1	26	10	-0.19382	0.3784	1.30103
1	26	10	-0.22915	0.11394	1.26316
1	26	10	-0.04096	0.18184	1.12483
1	26	10	-0.18709	0.18184	1.45225
1	26	10	-0.11351	0.33646	0.92065
1	26	10	-0.02687	0.24055	1.06707
1	27	10	-0.09151	0.51188	1.12483
1	27	10	-0.16749	0.41497	0.92065
1	27	10	-0.25964	0.45025	1.33586
1	27	10	-0.16115	0.41497	1.12483
1	27	10	-0.12494	0.33646	1.06707
1	27	10	-0.23657	0.29003	1
1	27	10	-0.06048	0.41497	1.26316
1	27	10	-0.16749	0.3784	1.45225
1	27	10	-0.10237	0.48287	1.66904
1	27	10	-0.16749	0.45025	1.47712
1	28	11	-0.22185	0.5302	1.07918
1	28	11	-0.13077	0.49554	1.62325
1	28	11	-0.13077	0.45788	1.38021
1	28	11	-0.16115	0.59329	1.30103
1	28	11	-0.05061	0.62118	1.88081
1	28	11	-0.3279	0.1959	1.41497
1	28	11	-0.1549	0.49554	1.38021
1	28	11	-0.11919	0.62118	1.64345
1	28	11	-0.13077	0.37107	1.30103
1	28	11	-0.02228	0.37107	1.20412
1	28	11	-0.23657	0.45788	1.41497
1	28	11	-0.11351	0.41664	1.34242
1	28	11	-0.11351	0.26245	1.30103
1	28	11	-0.22185	0.26245	1.25527
1	28	11	-0.18046	0.1959	1.07918
1	28	11	-0.27572	0.37107	1.57978
1	28	11	-0.21467	0.32015	0.90309
1	28	11	-0.09151	0.5302	1.38021
1	28	11	-0.09691	0.41664	1.14613
1	28	11	-0.11919	0.32015	1.44716
1	28	11	-0.20761	0.45788	1.34242
1	28	11	-0.22915	0.41664	1.07918
1	28	11	-0.02228	0.5302	1.62325
1	28	11	-0.03152	0.26245	1.86923
1	28	11	-0.11351	0.56229	1.57978
1	29	11	-0.06048	0.41664	1.53148
1	29	11	-0.08092	0.59329	1.50515
1	29	11	-0.22185	0.1959	1.30103
1	29	11	-0.05061	0.32015	1.38021
1	29	11	-0.11351	0.32015	1.30103
1	29	11	-0.05061	0.41664	1.41497
1	29	11	-0.11351	0.26245	1.44716
1	29	11	-0.18709	0.32015	1.20412
1	29	11	-0.16115	0.56229	1.53148
1	29	11	-0.09151	0.32015	1.38021
1	29	11	-0.14267	0.37107	1.47712
1	29	11	-0.17393	0.45788	1.38021
1	29	11	-0.1549	0.1959	1
1	29	11	-0.19382	0.32015	1.30103
1	29	11	-0.19382	0.41664	1.20412
1	29	11	-0.07058	0.32015	1.50515
1	30	11	-0.18709	0.49554	1.30103
1	30	11	-0.10237	0.49554	1.34242
1	30	11	-0.11919	0.41664	1.44716
1	30	11	-0.17393	0.37107	1.20412
1	30	11	-0.14267	0.41664	1.25527
1	30	11	-0.1549	0.45788	1.62325
1	30	11	-0.16749	0.32015	1.47712
1	30	11	-0.17393	0.32015	1.20412
1	30	11	-0.04576	0.26245	1.20412
1	30	11	-0.10791	0.49554	1.30103
1	30	11	0.02938	0.49554	1.25527
1	30	11	-0.06048	0.62118	1.47712
1	30	11	-0.16115	0.45788	1.44716
1	30	11	-0.18046	0.41664	1.07918
1	30	11	-0.00877	0.59329	1.41497
1	30	11	-0.16115	0.59329	1.47712
1	30	11	-0.22185	0.37107	1.34242
1	30	11	-0.01773	0.41664	1.66276
1	30	11	-0.11351	0.62118	1.38021
1	30	11	-0.17393	0.59329	1.38021
1	30	11	-0.17393	0.5302	1.34242
1	30	11	-0.18046	0.5302	1.44716
1	30	11	-0.09691	0.49554	1.50515
1	30	11	0.17898	0.49554	1.68124
1	30	11	-0.13077	0.49554	1.41497
1	30	11	-0.19382	0.45788	1.34242
1	30	11	-0.1549	0.1959	1.34242
1	30	11	0.0086	0.49554	1.44716
1	30	11	-0.14267	0.59329	1.41497
1	30	11	-0.20066	0.41664	1.30103
1	30	11	0.06446	0.37107	1.41497
1	30	11	-0.11351	0.26245	1.25527
1	30	11	-0.16115	0.41664	1.44716
1	30	11	0.00432	0.59329	1.41497
1	30	11	-0.10791	0.62118	1.716
1	31	11	0.21484	0.41664	1.44716
1	31	11	-0.25181	0.26245	1.14613
1	31	11	-0.23657	0.41664	1.34242
1	31	11	-0.22915	0.41664	1
1	31	11	-0.07572	0.1959	1.30103
1	31	11	-0.21467	0.32015	1.14613
1	31	11	-0.22915	0.37107	1.5563
1	31	11	-0.29243	0.5302	1.53148
1	31	11	0.02119	0.32015	1.20412
1	32	11	-0.25181	0.49554	1.41497
1	32	11	-0.19382	0.37107	1.44716
1	32	11	-0.23657	0.49554	1.07918
1	32	11	-0.17393	0.41664	1.20412
1	32	11	0.05308	0.49554	1.20412
1	32	11	-0.19382	0.49554	1.68124
1	32	11	-0.00877	0.45788	1.30103
1	32	11	-0.25181	0.64738	1.25527
1	32	11	-0.14874	0.32015	1.47712
1	32	11	-0.14267	0.32015	1.20412
1	32	11	-0.00877	0.32015	1.30103
1	32	11	-0.18709	0.5302	1.50515
1	32	11	-0.18709	0.59329	1.62325
1	33	12	-0.02687	0.53148	1.25527
1	33	12	-0.01323	0.11727	1
1	33	12	0.20683	0.41664	1.20412
1	33	12	0.22272	0.45788	1.38021
1	33	12	-0.00436	0.53148	1.41497
1	33	12	0.13354	0.45788	1.38021
1	33	12	0.16137	0.41664	1.60206
1	33	12	-0.0655	0.59329	1.20412
1	33	12	0.08991	0.53148	1.30103
1	33	12	0.21748	0.37107	1.20412
1	34	12	0.06819	0.5302	1.53148
1	35	12	-0.0655	0.11727	1
1	35	12	-0.13077	0.32015	1.5563
1	35	12	0.10721	0.59329	1.66276
1	35	12	-0.09691	0.41664	1.07918
1	36	12	0.02938	0.37107	1.60206
1	36	12	-0.09691	0.62118	1.34242
1	36	12	0.34439	0.64738	1.68124
1	36	12	-0.06048	0.59329	1.34242
1	37	12	0	0.49554	1.20412
1	37	12	0.0569	0.56229	1.50515
1	37	12	-0.06048	0.56229	1.47712
1	37	12	0.01284	0.41664	1.14613
1	38	12	0.02531	0.1959	1.20412
1	38	12	-0.03621	0.32015	1.66276
1	39	12	-0.03621	0.45788	1.25527
1	39	12	-0.07572	0.37107	1
