# Supplementary material for: Hierarchical statistical techniques are necessary to draw reliable conclusions from analysis of isolated cardiomyocyte studies
Source: Cardiovasc Res. 2017 Aug 30;113(14):1743–52. doi: 10.1093/cvr/cvx151 (PMC5852514; doi:10.1093/cvr/cvx151)
Supplement: Supplementary Data [file cvx151_suppl_data.zip › Hierarchical Transient analysis with Rat-Level Clustering.xlsx]

## Sheet: Sheet1
HF_or_Control (0=control, 1=HF)	Rat	Transient Amplitude	Baseline	Peak	Tto50%Peak	Tto50%decay	Tau
0	1	1.4011	1.0166	1.4244	0.0248	0.115	0.1798
0	1	1.3536	1.057	1.4308	0.0302	0.1016	0.166
0	1	1.2197	1.0376	1.2656	0.028	0.2018	0.3226
0	2	1.4181	1.1624	1.6484	0.0296	0.098	0.113
0	2	1.2394	1.0976	1.3604	0.0208	0.102	0.1452
0	2	1.295	1.1368	1.4722	0.0198	0.0952	0.127
0	2	1.4497	1.0474	1.5184	0.028	0.087	0.1278
0	2	1.3233	1.0948	1.4488	0.0214	0.0868	0.1178
0	2	1.4916	1.044	1.5572	0.0274	0.1198	0.1726
0	3	1.431	1.0326	1.4776	0.0294	0.065	0.0834
0	3	1.6274	1.1078	1.8028	0.0276	0.0844	0.1308
0	3	1.3839	1.0446	1.4456	0.0258	0.0984	0.1502
0	3	1.4479	1.1064	1.602	0.0242	0.0984	0.1608
0	3	1.2338	1.0366	1.279	0.027	0.1352	0.196
0	3	1.5555	1.1704	1.8206	0.0332	0.0792	0.1072
0	3	1.365	1.056	1.4414	0.0264	0.1028	0.1646
0	3	1.3062	1.0844	1.4164	0.026	0.0728	0.1064
0	4	1.3343	1.041	1.389	0.0244	0.1006	0.148
0	4	1.2545	0.9578	1.2016	0.024	0.0738	0.1206
0	4	1.2785	1.159	1.4818	0.0226	0.0738	0.1108
0	4	1.2754	1.0354	1.3206	0.0236	0.1108	0.1734
0	4	1.3562	1.1852	1.6074	0.0266	0.0884	0.1284
0	4	1.538	1.1464	1.7632	0.0248	0.0522	0.064
0	4	1.3503	1.0602	1.4316	0.0242	0.0644	0.0946
0	5	1.4385	1.066	1.5334	0.0246	0.0668	0.1144
0	5	1.3899	1.2198	1.6954	0.0236	0.0734	0.1092
0	5	1.2699	1.1752	1.4924	0.0224	0.0992	0.1544
0	5	1.7071	1.1218	1.915	0.028	0.0566	0.0754
0	5	1.5612	1.119	1.747	0.0356	0.0678	0.1152
0	5	1.4238	1.0778	1.5346	0.0244	0.085	0.1328
0	6	1.3086	1.0182	1.3324	0.0268	0.0888	0.1384
0	6	1.3458	1.2846	1.7288	0.0242	0.0988	0.1492
0	6	1.1916	1.0458	1.2462	0.028	0.1704	0.2692
0	6	1.586	1.1484	1.8214	0.0244	0.0696	0.1204
0	7	1.3676	1.0038	1.3728	0.0262	0.0922	0.1498
0	7	1.4034	0.9598	1.347	0.026	0.0784	0.1152
0	7	1.2891	0.9048	1.1664	0.0222	0.1232	0.1834
0	7	1.3752	1.0288	1.4148	0.0272	0.119	0.1766
0	7	1.3018	1.0178	1.325	0.0248	0.1358	0.1886
0	7	1.4689	0.9768	1.4348	0.0312	0.0888	0.135
0	7	1.2322	0.9648	1.1888	0.023	0.1494	0.2386
0	7	1.3443	0.9932	1.3352	0.0272	0.1462	0.2158
0	7	1.4176	1.0786	1.529	0.0214	0.0868	0.1366
0	7	1.3199	1.0222	1.3492	0.0238	0.1246	0.1926
0	8	1.4452	0.9906	1.4316	0.0274	0.1058	0.1708
0	8	1.3366	0.9744	1.3024	0.0262	0.1344	0.2228
0	8	1.315	0.991	1.3032	0.0274	0.161	0.2592
0	8	1.5039	1.118	1.6814	0.028	0.0806	0.1218
0	8	1.4225	1.092	1.5534	0.0272	0.0966	0.1438
0	8	1.4054	1.0256	1.4414	0.0254	0.1418	0.2374
0	8	1.4043	0.9904	1.3908	0.0246	0.1266	0.2094
0	8	1.335	0.938	1.2522	0.0266	0.1428	0.216
0	8	1.2743	0.9886	1.2598	0.0232	0.1742	0.2798
0	9	1.2648	0.941	1.1902	0.024	0.1034	0.1458
0	9	1.5515	1.0782	1.6728	0.031	0.0616	0.085
0	9	1.3981	1.1224	1.5692	0.028	0.0766	0.0788
0	9	1.4683	1.051	1.5432	0.0266	0.0784	0.1136
0	9	1.5624	1.0522	1.644	0.0316	0.0684	0.0884
0	9	1.5314	1.0854	1.6622	0.0286	0.08	0.1114
0	9	1.3938	1.1392	1.5878	0.0278	0.0744	0.1056
0	9	1.3951	1.0672	1.4888	0.029	0.069	0.0868
0	9	1.3582	1.038	1.4098	0.0272	0.0726	0.1068
0	9	1.4221	1.1264	1.6018	0.032	0.0664	0.083
0	10	1.3646	1.005	1.3714	0.0286	0.0712	0.1012
0	10	1.4526	1.107	1.608	0.032	0.0696	0.0968
0	10	1.4488	1.02	1.4778	0.0292	0.062	0.08
0	10	1.4029	1.0062	1.4116	0.026	0.0802	0.1148
0	10	1.3032	0.9584	1.249	0.0258	0.1158	0.171
0	10	1.2392	0.9898	1.2266	0.0242	0.1006	0.1602
0	10	1.4914	1.028	1.5332	0.0268	0.057	0.0696
0	10	1.4357	1.0182	1.4618	0.0328	0.0614	0.0882
0	10	1.4401	1.0624	1.53	0.0298	0.077	0.1034
0	10	1.3723	1.1216	1.5392	0.0326	0.0566	0.0858
0	10	1.3075	0.977	1.2774	0.0242	0.0646	0.0868
0	10	1.4161	0.992	1.4048	0.0286	0.0806	0.115
0	10	1.3547	1.0128	1.372	0.0254	0.0648	0.1036
1	11	1.3984	0.9412	1.3162	0.0256	0.0728	0.0918
1	11	1.568	1.131	1.7734	0.029	0.0672	0.0846
1	11	3.1912	1.1016	3.5154	0.0376	0.0616	0.061
1	11	1.8821	1.1568	2.1772	0.0264	0.0526	0.0676
1	12	1.4298	1.0754	1.5376	0.0258	0.088	0.1246
1	12	1.5909	1.0692	1.701	0.024	0.063	0.0846
1	12	1.3802	1.1368	1.569	0.0324	0.0704	0.093
1	12	1.3343	1.2162	1.6228	0.0242	0.1012	0.1358
1	12	1.491	0.9952	1.4838	0.0292	0.1118	0.1564
1	12	1.7258	1.0626	1.8338	0.0286	0.0746	0.113
1	12	1.6018	1.0688	1.712	0.0278	0.089	0.1294
1	12	1.5407	1.049	1.6162	0.0266	0.1032	0.1536
1	13	1.1345	0.9574	1.0862	0.0206	0.1688	0.2686
1	13	1.42	1.1004	1.5626	0.0218	0.0824	0.1258
1	13	1.7131	1.174	2.0112	0.0254	0.053	0.065
1	13	1.6584	1.0744	1.7818	0.0278	0.0952	0.1528
1	14	1.5907	1.0844	1.725	0.0234	0.0816	0.113
1	14	1.3136	1.074	1.4108	0.025	0.0806	0.1064
1	14	1.4	1.252	1.7528	0.0294	0.0722	0.0826
1	14	1.5899	1.068	1.698	0.025	0.084	0.1428
1	14	1.2763	1.0924	1.3942	0.0246	0.1052	0.1672
1	14	1.4072	1.0392	1.4624	0.033	0.0814	0.1272
1	14	1.3335	1.0214	1.362	0.0276	0.116	0.1844
1	15	1.5587	1.1366	1.7716	0.0252	0.063	0.0908
1	15	1.5394	1.1984	1.8448	0.0218	0.0516	0.0694
1	15	1.5243	1.0162	1.549	0.0304	0.085	0.1418
1	16	1.746	1.1254	1.965	0.0368	0.0752	0.108
1	16	1.5006	1.1078	1.6624	0.0282	0.0656	0.0934
1	16	1.5629	1.045	1.6332	0.0306	0.0536	0.0876
1	16	1.4493	0.9936	1.44	0.029	0.1042	0.1468
1	16	1.5827	1.1916	1.886	0.0274	0.0606	0.09
1	16	1.9416	1.068	2.0736	0.0372	0.0626	0.096
1	16	1.5189	1.082	1.6434	0.0274	0.0768	0.1126
1	16	1.5476	1.0208	1.5798	0.0276	0.0754	0.119
1	17	1.2984	1.1308	1.4682	0.0244	0.1252	0.192
1	17	1.2763	1.0468	1.336	0.0236	0.1266	0.2024
1	17	1.2332	1.037	1.2788	0.0252	0.1466	0.2238
1	17	1.3346	1.0114	1.3498	0.0264	0.1448	0.2294
1	17	1.1663	1.0702	1.2482	0.026	0.216	0.382
1	17	1.3886	1.108	1.5386	0.0274	0.1506	0.2332
1	17	1.2853	1.0488	1.348	0.0236	0.1422	0.2362
1	17	1.4478	1.0412	1.5074	0.0268	0.129	0.2054
1	17	1.4402	1.0554	1.52	0.0288	0.129	0.1988
1	18	1.4299	1.0794	1.5434	0.0314	0.0572	0.0866
1	18	1.4827	1.1476	1.7016	0.0338	0.0664	0.0942
1	18	1.4481	1.2474	1.8064	0.0288	0.0876	0.1006
1	18	1.4997	1.0014	1.5018	0.03	0.0944	0.1468
1	18	1.5845	1.0186	1.614	0.0306	0.071	0.1092
1	18	1.3973	0.9882	1.3808	0.0294	0.0778	0.1078
1	18	1.3596	1.0166	1.3822	0.0256	0.1078	0.1636
1	18	1.5005	0.9794	1.4696	0.0274	0.061	0.1052
1	18	1.529	1.0056	1.5376	0.0274	0.0868	0.1248
1	18	1.3284	0.9666	1.284	0.0236	0.0888	0.1464
1	18	1.74	1.0148	1.7658	0.032	0.0802	0.1116
1	18	1.4314	0.931	1.3326	0.0282	0.0918	0.1492
1	18	1.3872	0.9214	1.2782	0.0248	0.0954	0.156
1	19	1.3841	0.9154	1.267	0.0262	0.0946	0.148
1	19	1.831	1.0094	1.8482	0.029	0.06	0.0822
1	19	1.5445	0.98	1.5136	0.0268	0.0688	0.1044
1	19	1.4591	0.9654	1.4086	0.0266	0.0678	0.1024
1	19	1.4451	0.9796	1.4156	0.0246	0.112	0.1906
1	19	1.4938	1.002	1.4968	0.0286	0.1002	0.1668
1	19	1.4527	0.9632	1.3992	0.0264	0.0952	0.1328
1	19	1.5484	0.9792	1.5162	0.0298	0.0766	0.1164
1	19	1.4995	0.9746	1.4614	0.0286	0.1044	0.154
1	19	1.6497	1.0004	1.6504	0.0322	0.1004	0.127
1	20	1.5176	0.9412	1.4284	0.028	0.1084	0.1682
1	20	1.6237	0.9844	1.5984	0.0276	0.085	0.1332
1	20	1.396	0.91	1.2704	0.0262	0.127	0.1688
1	20	1.9951	0.9732	1.9416	0.0356	0.0714	0.0952
1	20	1.4102	0.9362	1.3202	0.0266	0.1192	0.1822
1	20	1.5959	0.964	1.5384	0.0302	0.089	0.1372
1	20	1.451	0.953	1.3828	0.0258	0.1116	0.174
1	20	1.4386	0.9462	1.3612	0.026	0.1188	0.1952
1	20	1.3852	1.0406	1.4414	0.029	0.0754	0.1256
1	20	1.6096	1.099	1.769	0.028	0.062	0.0794
1	20	1.6287	1.0132	1.6502	0.0306	0.0696	0.0828
1	20	1.4999	0.9842	1.4762	0.0306	0.066	0.0916
1	20	1.5458	1.0158	1.5702	0.0302	0.0844	0.1196
